# Supplementary material for: RiceChain-Plus: an enhanced framework for blockchain-based rice supply chain systems-ensuring security, privacy, and efficiency
Source: PeerJ Comput Sci. 2025 Jun 11;11:e2926. doi: 10.7717/peerj-cs.2926 (PMC12192870; doi:10.7717/peerj-cs.2926)
Supplement: Supplemental Information 4 [file peerj-cs-11-2926-s004.py]

import matplotlib.pyplot as plt
import pandas as pd

# Data
interactions = list(range(1, 101))
ricechain_plus_throughput = [
    0.071203946, 0.071205493, 0.071203872, 0.071203872, 0.071203872, 0.07120387, 0.071203871, 0.071203872, 0.071203869, 0.071203868,
    0.071203868, 0.071203867, 0.071203864, 0.071203867, 0.071203864, 0.071203865, 0.071203861, 0.071203863, 0.071203862, 0.071203859,
    0.071203384, 0.071203312, 0.071203239, 0.071203166, 0.071203094, 0.071203021, 0.071202949, 0.071202876, 0.071202804, 0.071202731,
    0.071202659, 0.071202586, 0.071202514, 0.071202441, 0.071202368, 0.071202296, 0.071202223, 0.071202151, 0.071202078, 0.071202006,
    0.071201933, 0.071201861, 0.071201788, 0.071201716, 0.071201643, 0.07120157, 0.071201498, 0.071201425, 0.071201353, 0.07120128,
    0.071201208, 0.071201135, 0.071201063, 0.07120099, 0.071200918, 0.071200845, 0.071200772, 0.0712007, 0.071200627, 0.071200555,
    0.071200482, 0.07120041, 0.071200337, 0.071200265, 0.071200192, 0.07120012, 0.071200047, 0.071199974, 0.071199902, 0.071199829,
    0.071199757, 0.071199684, 0.071199612, 0.071199539, 0.071199467, 0.071199394, 0.071199322, 0.071199249, 0.071199177, 0.071199104,
    0.071199031, 0.071198959, 0.071198886, 0.071198814, 0.071198741, 0.071198669, 0.071198596, 0.071198524, 0.071198451, 0.071198379,
    0.071198306, 0.071198234, 0.071198161, 0.071198088, 0.071198016, 0.071197943, 0.071197871, 0.071197798, 0.071197726, 0.071197653
]

mbrrsm_throughput = [
    0.065648805, 0.065778842, 0.065831238, 0.065500217, 0.065578347, 0.065507308, 0.065568452, 0.06559188, 0.065552723, 0.065489714,
    0.065519766, 0.06553769, 0.065491638, 0.065544143, 0.065523303, 0.065553183, 0.065495203, 0.065519766, 0.065544143, 0.065491638,
    0.065544143, 0.065523303, 0.065495203, 0.065553183, 0.065507308, 0.065578347, 0.065500217, 0.065778842, 0.065648805, 0.065721203,
    0.065640191, 0.065587579, 0.065561777, 0.06549245, 0.065458153, 0.065423893, 0.065389669, 0.06535548, 0.065321327, 0.06528721,
    0.065253129, 0.065219083, 0.065185072, 0.065151097, 0.065117158, 0.065083253, 0.065049384, 0.065015551, 0.064981752, 0.064947988,
    0.06491426, 0.064880567, 0.064846908, 0.064813285, 0.064779696, 0.064746142, 0.064712623, 0.064679139, 0.064645689, 0.064612273,
    0.064578893, 0.064545547, 0.064512235, 0.064478957, 0.064445714, 0.064412505, 0.064379331, 0.06434619, 0.064313084, 0.064280011,
    0.064246973, 0.064213968, 0.064180998, 0.064148061, 0.064115158, 0.064082289, 0.064049454, 0.064016652, 0.063983884, 0.063951149,
    0.063918448, 0.06388578, 0.063853145, 0.063820544, 0.063787976, 0.063755442, 0.06372294, 0.063690472, 0.063658036, 0.063625634,
    0.063593265, 0.063560929, 0.063528625, 0.063496354, 0.063464116, 0.063431911, 0.063399739, 0.063367599, 0.063335491, 0.063303417
]

kranti_throughput = [
    0.064742817, 0.064882949, 0.06483546, 0.064522093, 0.064603805, 0.064574774, 0.064631229, 0.064648373, 0.064606596, 0.064535386,
    0.064559582, 0.064581254, 0.064533631, 0.064585891, 0.064567386, 0.064589612, 0.064533895, 0.064559582, 0.064585891, 0.064533631,
    0.064585891, 0.064567386, 0.064533895, 0.064589612, 0.064574774, 0.064603805, 0.064522093, 0.064882949, 0.064742817, 0.064826504,
    0.064751873, 0.064691863, 0.064667202, 0.064603926, 0.064570554, 0.064537216, 0.064503913, 0.064470644, 0.06443741, 0.064404209,
    0.064371043, 0.064337911, 0.064304813, 0.064271749, 0.064238719, 0.064205723, 0.064172761, 0.064139833, 0.064106939, 0.064074078,
    0.064041251, 0.064008457, 0.063975698, 0.063942971, 0.063910278, 0.063877619, 0.063844993, 0.0638124, 0.06377984, 0.063747314,
    0.063714821, 0.063682361, 0.063649934, 0.06361754, 0.063585179, 0.06355285, 0.063520555, 0.063488293, 0.063456063, 0.063423866,
    0.063391701, 0.06335957, 0.06332747, 0.063295404, 0.06326337, 0.063231368, 0.063199398, 0.063167461, 0.063135556, 0.063103683,
    0.063071843, 0.063040035, 0.063008258, 0.062976514, 0.062944802, 0.062913121, 0.062881473, 0.062849856, 0.062818271, 0.062786718,
    0.062755196, 0.062723706, 0.062692248, 0.062660821, 0.062629426, 0.062598062, 0.062566729, 0.062535428, 0.062504159, 0.06247292
]

potx_throughput = [
    0.066171064, 0.06631763, 0.066376943, 0.066038995, 0.066112712, 0.066064413, 0.066127202, 0.066145023, 0.066105228, 0.066039878,
    0.066063473, 0.066081203, 0.066031157, 0.06608356, 0.066063474, 0.066098425, 0.066039918, 0.066063473, 0.06608356, 0.066031157,
    0.06608356, 0.066063474, 0.066039918, 0.066098425, 0.066064413, 0.066112712, 0.066038995, 0.06631763, 0.066171064, 0.066243636,
    0.066155989, 0.066103052, 0.066072937, 0.066011239, 0.065976397, 0.065941592, 0.065906824, 0.065872093, 0.065837398, 0.06580274,
    0.065768118, 0.065733532, 0.065698983, 0.065664471, 0.065629994, 0.065595554, 0.06556115, 0.065526782, 0.06549245, 0.065458153,
    0.065423893, 0.065389669, 0.06535548, 0.065321327, 0.06528721, 0.065253129, 0.065219083, 0.065185072, 0.065151097, 0.065117158,
    0.065083253, 0.065049384, 0.065015551, 0.064981752, 0.064947988, 0.06491426, 0.064880567, 0.064846908, 0.064813285, 0.064779696,
    0.064746142, 0.064712623, 0.064679139, 0.064645689, 0.064612273, 0.064578893, 0.064545547, 0.064512235, 0.064478957, 0.064445714,
    0.064412505, 0.064379331, 0.06434619, 0.064313084, 0.064280011, 0.064246973, 0.064213968, 0.064180998, 0.064148061, 0.064115158,
    0.064082289, 0.064049454, 0.064016652, 0.063983884, 0.063951149, 0.063918448, 0.06388578, 0.063853145, 0.063820544, 0.063787976
]

ricechain_throughput = [
    0.065119127, 0.06525077, 0.065159522, 0.064826538, 0.064910212, 0.06486647, 0.064922623, 0.064939487, 0.064896601, 0.064830678,
    0.064857588, 0.064877901, 0.064826482, 0.064876523, 0.064855922, 0.064882107, 0.064822336, 0.064857588, 0.064876523, 0.064826482,
    0.064876523, 0.064855922, 0.064822336, 0.064882107, 0.06486647, 0.064910212, 0.064826538, 0.06525077, 0.065119127, 0.065164454,
    0.065092345, 0.065023963, 0.064994596, 0.064922862, 0.06488916, 0.064855492, 0.06482186, 0.064788262, 0.0647547, 0.064721172,
    0.064687678, 0.06465422, 0.064620796, 0.064587406, 0.064554051, 0.064520731, 0.064487444, 0.064454192, 0.064420975, 0.064387791,
    0.064354642, 0.064321527, 0.064288446, 0.064255399, 0.064222386, 0.064189407, 0.064156461, 0.06412355, 0.064090672, 0.064057828,
    0.064025018, 0.063992241, 0.063959497, 0.063926788, 0.063894111, 0.063861468, 0.063828859, 0.063796282, 0.063763739, 0.063731229,
    0.063698753, 0.063666309, 0.063633898, 0.06360152, 0.063569176, 0.063536864, 0.063504585, 0.063472338, 0.063440125, 0.063407944,
    0.063375796, 0.06334368, 0.063311597, 0.063279546, 0.063247528, 0.063215542, 0.063183589, 0.063151668, 0.063119779, 0.063087922,
    0.063056097, 0.063024305, 0.062992544, 0.062960816, 0.062929119, 0.062897455, 0.062865822, 0.062834221, 0.062802652, 0.062771114
]

# Creating DataFrame
df = pd.DataFrame({
    'Interactions': interactions,
    'RiceChain-Plus Throughput': ricechain_plus_throughput,
    'MBRRSM Throughput': mbrrsm_throughput,
    'KRanTi Throughput': kranti_throughput,
    'PoTx Throughput': potx_throughput,
    'RiceChain Throughput': ricechain_throughput
})

# Plotting
plt.figure(figsize=(14, 8))

plt.plot(df['Interactions'], df['RiceChain-Plus Throughput'], label='RiceChain-Plus', linestyle='-', color='black', linewidth=3)
plt.plot(df['Interactions'], df['MBRRSM Throughput'], label='MBRRSM', linestyle='--', color='blue', linewidth=3)
plt.plot(df['Interactions'], df['KRanTi Throughput'], label='KRanTi', linestyle='-.', color='green', linewidth=3)
plt.plot(df['Interactions'], df['PoTx Throughput'], label='PoTx', linestyle=':', color='red', linewidth=3)
plt.plot(df['Interactions'], df['RiceChain Throughput'], label='RiceChain', linestyle='-.', color='purple', linewidth=3)

#plt.title('Average Throughput Across Interactions')
plt.xlabel('Interactions', fontsize=15)
plt.ylabel('Average Throughput (trans/second)', fontsize=14)
plt.xticks(fontsize=13)
plt.yticks(fontsize=13)
plt.legend(fontsize=14)
plt.grid(True)
plt.show()
