# Supplementary material for: RiceChain-Plus: an enhanced framework for blockchain-based rice supply chain systems-ensuring security, privacy, and efficiency
Source: PeerJ Comput Sci. 2025 Jun 11;11:e2926. doi: 10.7717/peerj-cs.2926 (PMC12192870; doi:10.7717/peerj-cs.2926)
Supplement: Supplemental Information 5 [file peerj-cs-11-2926-s005.py]

from web3 import Web3
from eth_account import Account
from eth_abi import encode
import eth_utils

# Replace with your own private key
private_key = "0x4c0883a69102937d6231471b5dbb6204fe51296170827913c75c28f9a5b5d66b"
account = Account.from_key(private_key)

# The device ID or any data you want to sign
device_id = Web3.keccak(text="device_1").hex()

# Create a message hash
encoded_message = encode(['bytes32', 'address'], [bytes.fromhex(device_id[2:]), account.address])
message_hash = eth_utils.keccak(encoded_message).hex()

# Sign the message
signed_message = account.signHash(Web3.keccak(text=message_hash))

print("Device ID:", device_id)
print("Message Hash:", message_hash)
print("Signature:", signed_message.signature.hex())
