# Supplementary material for: RiceChain-Plus: an enhanced framework for blockchain-based rice supply chain systems-ensuring security, privacy, and efficiency
Source: PeerJ Comput Sci. 2025 Jun 11;11:e2926. doi: 10.7717/peerj-cs.2926 (PMC12192870; doi:10.7717/peerj-cs.2926)
Supplement: Supplemental Information 6 [file peerj-cs-11-2926-s006.py]

from eth_account import Account
from eth_account.messages import encode_defunct
import eth_utils

# List of private keys
private_keys = [
    "7fcc1fbc90208779e4e616b1da81e925c1b7d49b149e10c8150909005d147906",
    # ... (add the rest of the private keys here)
]

# List of device IDs
device_ids = [
    "0xc1ab2e6694fcf29716db6b9a5897b25861df980c9141c6b7fc5ecf4fab2c5f0c",
    # ... (add the rest of the device IDs here)
]

# Prompt user for owner address
owner_address = input("Enter the owner address to use for all devices: ")

# Function to calculate message hash
def calculate_message_hash(owner_address, device_id):
    message = eth_utils.to_bytes(hexstr=device_id) + eth_utils.to_bytes(hexstr=owner_address)
    message_hash = eth_utils.keccak(message)
    return message_hash

# Function to sign a message hash
def sign_message_hash(private_key, message_hash):
    account = Account.from_key(private_key)
    message = encode_defunct(hexstr=message_hash.hex())
    signed_message = account.sign_message(message)
    return signed_message.signature.hex()

# Generate signatures
for i, private_key in enumerate(private_keys):
    device_id = device_ids[i]
    message_hash = calculate_message_hash(owner_address, device_id)
    signature = sign_message_hash(private_key, message_hash)
    
    print(f"device_{i+1}:")
    print(f"  Owner Address: {owner_address}")
    print(f"  Device ID: {device_id}")
    print(f"  Message Hash: {message_hash.hex()}")
    print(f"  Signature: {signature}")
    print("\n")
